# Supplementary material for: Enhanced expression of Survivin has distinct roles in adipocyte homeostasis
Source: Cell Death Dis. 2017 Jan 5;8(1):e2533–. doi: 10.1038/cddis.2016.439 (PMC5386358; doi:10.1038/cddis.2016.439)
Supplement: Supplementary Information [file cddis2016439x5.xls]

## Sheet: survivnVScon.diff_Intersection
AccID	survivn	con	FoldChange	Log2FC	P-Value	FDR	Style	survivn1_count	survivn2_count	con1_count	con2_count	Symbol	Location	Strand	KeggID	Description
Birc5	1880.59	38.1329	49.3168	5.62401	8.19036e-172	1.25124e-167	up	1845	1883	41	33	Birc5	chr11:117849237-117855743	+	mmu:11799	Baculoviral IAP repeat-containing protein 5
Adrb3	1038.33	2341.08	0.443526	-1.17291	5.99612e-29	4.58013e-25	down	1049	1005	2185	2407	Adrb3	chr8:27225987-27229588	-	mmu:11556	Beta-3 adrenergic receptor
Apoe	3159.15	6511.51	0.485163	-1.04346	8.50418e-25	4.33061e-21	down	3201	3047	5855	6950	Apoe	chr7:19696244-19699166	-	mmu:11816	Apolipoprotein E
Igf2	2951.56	5082.9	0.580684	-0.784174	8.70001e-17	1.47678e-13	down	2861	2995	4466	5545	Igf2	chr7:142650768-142657481	-	mmu:16002	Insulin-like growth factor 2
Fabp5	28112.4	16585.2	1.69502	0.761306	2.61905e-14	2.85794e-11	up	26383	29517	16224	16198	Fabp5	chr3:10012585-10016610	+	mmu:16592	Fatty acid-binding protein, epidermal
Abcd2	471.007	805.927	0.584429	-0.774901	3.91295e-14	3.9852e-11	down	467	466	717	869	Abcd2	chr15:91145871-91191807	-	mmu:26874	Putative uncharacterized protein
H2-K1	3142.35	4807.38	0.653653	-0.613404	9.7277e-12	7.82159e-09	down	2903	3352	4362	5086	H2-K1	chr17:33996014-34000342	-	mmu:14972	H-2 class I histocompatibility antigen, K-K alpha chain
Fgl2	79.556	203.904	0.390165	-1.35784	3.49803e-10	1.84274e-07	down	83	74	190	210	Fgl2	chr5:21372673-21378386	+	mmu:14190	Fibroleukin
Lep	215.649	413.218	0.521877	-0.938219	2.53169e-09	1.17202e-06	down	222	204	396	413	Lep	chr6:29060195-29073877	+	mmu:16846	Leptin
Trpv1	179.773	331.442	0.542398	-0.882576	4.20631e-09	1.89e-06	down	172	185	283	371	Trpv1	chr11:73238259-73260507	+	mmu:193034	Putative uncharacterized protein
Kcnj14	37.6244	111.495	0.337453	-1.56724	9.78921e-09	4.15416e-06	down	41	33	102	117	Kcnj14	chr7:45816467-45824747	-	mmu:211480	ATP-sensitive inward rectifier potassium channel 14
Rnf128	129.899	47.8016	2.71746	1.44226	1.48396e-08	5.66763e-06	up	117	142	43	51	Rnf128	chrx:139563340-139673145	+	mmu:66889	E3 ubiquitin-protein ligase RNF128
Acox2	837.743	431.909	1.93963	0.955779	1.68099e-08	6.26354e-06	up	708	969	384	466	Acox2	chr14:8225511-8259367	-	mmu:93732	Peroxisomal acyl-coenzyme A oxidase 2
Nlrc5	358.601	547.973	0.654413	-0.611726	2.7694e-08	9.19741e-06	down	309	408	490	588	Nlrc5	chr8:94434431-94527268	+	mmu:434341	Protein NLRC5
Fxyd5	93.9583	186.567	0.503616	-0.989605	7.97374e-08	2.25583e-05	down	87	100	167	200	Fxyd5	chr7:31032723-31042331	-	mmu:18301	FXYD domain-containing ion transport regulator 5, isoform CRA_c
H2-Q4	97.1878	176.799	0.549709	-0.863261	1.20671e-07	3.2342e-05	down	79	116	150	199	H2-Q4	chr17:35379617-35384674	+	mmu:15015	MHC class I like protein GS10
Acat3	253.944	140.366	1.80916	0.85532	1.88725e-07	4.66227e-05	up	238	267	140	134	Acat3	chr17:12924437-12960392	-	mmu:224530	Protein Acat3
Cidea	448.183	237.338	1.88838	0.917146	3.29438e-07	7.51169e-05	up	387	509	198	271	Cidea	chr18:67343564-67367794	+	mmu:12683	Cell death activator CIDE-A
RP24-67N3.4	297.29	579.315	0.513175	-0.962477	3.72844e-07	8.37639e-05	down	294	295	570	562
Adgrf5	139.054	64.4358	2.15802	1.10971	6.38932e-07	0.000126766	up	134	142	56	71
Mest	570.682	371.169	1.53753	0.62061	6.64212e-07	0.000130092	up	527	609	306	428	Mest	chr6:30738036-30748466	+	mmu:17294	Mesoderm-specific transcript protein
Serping1	100.621	183.498	0.548348	-0.866836	8.00501e-07	0.000150956	down	88	113	164	197	Serping1	chr2:84765360-84775429	-	mmu:12258	Plasma protease C1 inhibitor
Card14	179.64	300.164	0.598473	-0.740641	9.1956e-07	0.00016335	down	184	171	265	326	Card14	chr11:119307773-119345375	+	mmu:170720	Putative uncharacterized protein
H19	34.9311	99.961	0.349447	-1.51685	1.05834e-06	0.000185842	down	29	41	87	110	H19	chr7:142575532-142578146	-	mmu:14955	MCG11084
Cdsn	1952.44	1092.55	1.78705	0.837581	2.47419e-06	0.0003818	up	1653	2255	952	1201	Cdsn	chr17:35543091-35556914	+	mmu:386463	Putative uncharacterized protein
Crip1	70.7378	152.136	0.464966	-1.1048	3.0207e-06	0.000448031	down	64	77	138	161	Crip1	chr12:113152012-113153879	+	mmu:12925	Cysteine-rich protein 1 (Intestinal)
Cabp4	183.811	318.057	0.577918	-0.791063	3.61162e-06	0.000525474	down	169	197	262	367	Cabp4	chr19:4135423-4139602	-	mmu:73660	Putative uncharacterized protein
Adam19	284.5	428.057	0.664631	-0.589375	4.31806e-06	0.000605202	down	265	301	397	443	Adam19	chr11:46055987-46147343	+	mmu:11492	Disintegrin and metalloproteinase domain-containing protein 19
Aqp1	1738.14	848.788	2.04779	1.03407	7.79839e-06	0.00100114	up	1402	2087	805	858	Aqp1	chr6:55336299-55348555	+	mmu:11826	Aquaporin-1
Nbl1	91.9384	166.458	0.552322	-0.856418	1.28861e-05	0.00150809	down	78	106	152	175	Nbl1	chr4:139082291-139092978	-	mmu:17965	Neuroblastoma suppressor of tumorigenicity 1
Oas1a	23.8249	53.629	0.444253	-1.17055	1.52948e-05	0.00171808	down	11	38	31	77	Oas1a	chr5:120896256-120907525	-	mmu:246730	2'-5'-oligoadenylate synthase 1A
Adcyap1r1	2034.78	3856.01	0.527691	-0.922234	1.63991e-05	0.00180236	down	1938	2104	3202	4420	Adcyap1r1	chr6:55452368-55501451	+	mmu:11517	Pituitary adenylate cyclase-activating polypeptide type I receptor
Psmb9	33.1134	66.8329	0.495465	-1.01314	3.92651e-05	0.0037258	down	23	44	63	68	Psmb9	chr17:34182030-34187243	-	mmu:16912	Proteasome subunit beta type-9
Itgad	4.57685	30.074	0.152186	-2.71609	4.01298e-05	0.00378434	down	5	4	28	31	Itgad	chr7:128173933-128205678	+	mmu:381924	Integrin alpha-D
Psmb8	90.0556	138.581	0.649843	-0.621838	7.78872e-05	0.00610196	down	92	86	101	175	Psmb8	chr17:34198195-34201454	+	mmu:16913	Proteasome subunit beta type-8
Eln	28.2677	74.8215	0.377802	-1.4043	8.12541e-05	0.00630111	down	21	36	75	71	Eln	chr5:134702838-134742948	-	mmu:13717	Elastin
Sulf2	1078.71	1657.66	0.650745	-0.619835	8.9214e-05	0.00684886	down	1089	1045	1435	1833	Sulf2	chr2:166073911-166155370	-	mmu:72043	MKIAA1247 protein
Fam107a	64.8159	24.2719	2.67041	1.41706	0.000114591	0.00825758	up	67	61	20	28	Fam107a	chr14:8296809-8318021	-	mmu:268709	Protein Fam107a
Lsp1	149.955	232.744	0.644292	-0.634214	0.000172575	0.0114131	down	128	172	214	243	Lsp1	chr7:142460812-142494868	+	mmu:16985	Lymphocyte-specific protein 1
Irak3	16.086	42.3504	0.379831	-1.39657	0.000234967	0.0141881	down	15	17	40	43	Irak3	chr10:120141648-120176089	-	mmu:73914	Interleukin-1 receptor-associated kinase 3
Car3	2838.93	5230.66	0.542749	-0.881643	0.000238167	0.0143247	down	3154	2421	4786	5488	Car3	chr3:14863538-14872381	+	mmu:12350	Carbonic anhydrase 3
Agap2	30.2194	69.4106	0.435372	-1.19968	0.000278163	0.0163442	down	22	39	59	78	Agap2	chr10:127079489-127093173	+	mmu:216439	Arf-GAP with GTPase, ANK repeat and PH domain-containing protein 2
Gprc5c	221.166	142.382	1.55333	0.635364	0.00038698	0.0212447	up	206	234	128	152	Gprc5c	chr11:114852030-114869096	+	mmu:70355	G-protein-coupled receptor family C group 5 member C
Itih4	2408.49	1532.19	1.57193	0.652533	0.000433367	0.0227263	up	1947	2887	1419	1588	Itih4	chr14:30886453-30901980	+	mmu:16427	Inter alpha-trypsin inhibitor, heavy chain 4
Serpinb2	0.942176	9.34765	0.100793	-3.31054	0.000438694	0.0228735	down	0	2	11	7	Serpinb2	chr1:107511510-107525600	+	mmu:18788	Plasminogen activator inhibitor 2, macrophage
Megf6	60.3731	116.134	0.519858	-0.943812	0.000460388	0.0236813	down	57	63	107	121	Megf6	chr4:154237524-154275184	+	mmu:230971	Multiple epidermal growth factor-like domains protein 6
Sh3tc2	46.6425	17.8679	2.61041	1.38428	0.000484476	0.0242747	up	42	51	17	18	Sh3tc2	chr18:61953216-62015719	+	mmu:225608	Putative uncharacterized protein
Cacna1c	95.6413	159.843	0.598344	-0.740954	0.000497626	0.0246744	down	91	99	146	168	Cacna1c	chr6:118630343-119198921	-	mmu:12288	Voltage-dependent L-type calcium channel subunit alpha-1C
Gm773	133.6	79.9366	1.67133	0.740995	0.000587721	0.0277118	up	116	151	80	76	Gm773	chrx:56189827-56212881	-	mmu:331416	Gene model 773, (NCBI)
Il2ra	77.6717	196.732	0.394809	-1.34077	0.00081202	0.0353425	down	83	70	210	172	Il2ra	chr2:11642792-11693194	+	mmu:16184	Interleukin-2 receptor subunit alpha
Mlana	81.7085	43.1628	1.89303	0.920696	0.000894687	0.0381791	up	73	90	38	47	Mlana	chr19:29697941-29708306	+	mmu:77836	Protein Mlana
Negr1	82.5158	140.867	0.58577	-0.771594	0.000960493	0.0400914	down	71	94	120	158	Negr1	chr3:156561799-157236414	+	mmu:320840	Neuronal growth regulator 1
Cemip	95.7761	155.104	0.617494	-0.695503	0.00101213	0.041123	down	93	97	126	181	Cemip	chr7:83932857-84086693	-	mmu:80982	Uncharacterized protein
Pde1b	94.5643	148.144	0.638329	-0.647629	0.00112087	0.0447488	down	89	99	149	140	Pde1b	chr15:103514977-103530056	+	mmu:18574	Calcium/calmodulin-dependent 3',5'-cyclic nucleotide phosphodiesterase 1B
