# Supplementary material for: Enhanced expression of Survivin has distinct roles in adipocyte homeostasis
Source: Cell Death Dis. 2017 Jan 5;8(1):e2533–. doi: 10.1038/cddis.2016.439 (PMC5386358; doi:10.1038/cddis.2016.439)
Supplement: Supplementary Information [file cddis2016439x6.xls]

## Sheet: profile 2&5_Intersection
gene_name	description	locus	Profile	con-normalized	TNF-normalized	survivnTNF-normalized	con	TNF	survivnTNF
Gldc	glycine_decarboxylase	19:30098449-30175418	5	0	0.25	-0.01	0.323748	0.574935	0.312973
Tmem200a	transmembrane_protein_200A	10:25991186-26079052	5	0	0.13	0.06	0.0109802	0.140331	0.0711364
Eqtn	equatorin_sperm_acrosome_associated	4:94907267-94928843	2	0	-0.16	-0.05	0.159217	0	0.109807
Cd63-ps	CD63_antigen_pseudogene	18:50134726-50135600	5	0	0.52	0.17	0.579648	1.09497	0.745015
Tmem95	transmembrane_protein_95	11:69876684-69878018	5	0	0.44	0.03	0.0985077	0.536963	0.125654
Smc2	structural_maintenance_of_chromosomes_2	4:52439243-52488260	5	0	2.79	1.3	1.45935	4.25345	2.75576
2210408F21Rik	RIKEN_cDNA_2210408F21_gene	6:31220351-31337404	2	0	-0.6	-0.22	1.72438	1.1229	1.50669
2210008F06Rik	RIKEN_cDNA_2210008F06_gene	11:77489854-77491409	2	0	-0.28	-0.05	0.482507	0.198457	0.436636
Stmn1	stathmin_1	4:134468320-134473843	5	0	2.1	1	1.80987	3.90884	2.81396
Gtse1	G_two_S_phase_expressed_protein_1	15:85859707-85876572	5	0	0.69	0.23	0.581697	1.26938	0.815697
Cubn	cubilin_intrinsic_factor_cobalamin_receptor_	2:13276338-13491813	5	0	0.07	0.02	0.0852307	0.15746	0.105733
Wdhd1	WD_repeat_and_HMG_box_DNA_binding_protein_1	14:47240944-47276857	5	0	0.55	0.21	0.265568	0.8115	0.47943
Dnaaf2	dynein_axonemal_assembly_factor_2	12:69189087-69198429	5	0	0.81	0.27	1.42386	2.23774	1.69226
Ddx11	DEAD_H_Asp_Glu_Ala_Asp_His_box_helicase_11	17:66123520-66152167	5	0	1.4	0.69	1.11294	2.51198	1.7987
Hus1	Hus1_homolog_S._pombe_	11:8993137-9011191	5	0	0.33	0.13	0.536241	0.869564	0.662371
Lce1g	late_cornified_envelope_1G	3:92750148-92752338	5	0	2.32	0.85	0.190248	2.50564	1.04079
RP23-308E4.7	-	6:124492163-124494368	5	0	0.37	0.08	0.0518924	0.426053	0.132385
Knstrn	kinetochore_localized_astrin_SPAG5_binding	2:118814003-118853957	5	0	0.57	0.17	0.476422	1.04922	0.644924
Upb1	ureidopropionase_beta	10:75406911-75441679	2	0	-0.04	0.01	0.0504709	0.00605619	0.064632
Tmem81	transmembrane_protein_81	1:132506230-132508639	5	0	0.22	0.09	0.326134	0.543855	0.413157
Depdc1b	DEP_domain_containing_1B	13:108316332-108407782	5	0	0.06	0.01	0.0320593	0.0949111	0.0447476
Nup210l	nucleoporin_210_like	3:90104132-90212048	5	0	0.2	0.09	0.083903	0.280723	0.170111
Rnf128	ring_finger_protein_128	X:139563316-139673145	2	0	-0.3	0.04	0.444609	0.143162	0.486999
Fez1	fasciculation_and_elongation_protein_zeta_1_zygin_I_	9:36821939-36878924	5	0	0.27	-0.02	0.515426	0.789967	0.494219
Txnip	thioredoxin_interacting_protein	3:96557957-96561883	2	0	-14.4	-6.31	40.8051	26.4097	34.4921
Zfp174	zinc_finger_protein_174	16:3847268-3858880	2	0	-0.48	-0.24	1.09097	0.614586	0.853165
Prr11	proline_rich_11	11:87089153-87108708	5	0	0.33	-0.01	0.579658	0.912828	0.570751
Cdca2	cell_division_cycle_associated_2	14:67676331-67715841	5	0	0.18	0.02	0.200173	0.381285	0.223678
Hs3st3a1	heparan_sulfate_glucosamine_3_O_sulfotransferase_3A1	11:64435332-64522841	2	0	-0.1	-0.05	0.111401	0.00656304	0.0639187
Parpbp	PARP1_binding_protein	10:88091432-88146941	5	0	0.18	0	0.142889	0.320585	0.138344
Cdca5	cell_division_cycle_associated_5	19:6084983-6091777	5	0	1.39	0.49	1.01588	2.40896	1.50856
Cdca8	cell_division_cycle_associated_8	4:124918465-124939311	5	0	0.66	0.18	0.500045	1.15779	0.675506
Ncapg	non_SMC_condensin_I_complex_subunit_G	5:45669919-45700546	5	0	0.43	0.18	0.0926944	0.527224	0.270809
Gata2	GATA_binding_protein_2	6:88193891-88207032	5	0	0.07	0.03	0.103595	0.17284	0.137968
Ska3	spindle_and_kinetochore_associated_complex_subunit_3	14:57806561-57826163	5	0	0.77	0.04	0.316755	1.08912	0.356699
Iqgap3	IQ_motif_containing_GTPase_activating_protein_3	3:88081971-88121048	5	0	0.26	0.08	0.0675258	0.329196	0.151545
Ncaph	non_SMC_condensin_I_complex_subunit_H	2:127103809-127133954	5	0	1.16	0.32	0.618941	1.77951	0.934765
Epb41l5	erythrocyte_membrane_protein_band_4.1_like_5	1:119545037-119649000	2	0	-0.67	-0.27	1.71622	1.04822	1.4455
Far1os	fatty_acyl_CoA_reductase_1_opposite_strand	7:113530489-113564987	5	0	0.23	0.09	0.0352172	0.268154	0.123082
Hsph1	heat_shock_105kDa_110kDa_protein_1	5:149614287-149636376	5	0	5.7	2.73	6.32385	12.0257	9.05849
Fignl1	fidgetin_like_1	11:11787431-11808962	5	0	0.55	0.22	0.194154	0.742613	0.412388
Nxnl1	nucleoredoxin_like_1	8:71560556-71566649	2	0	-0.06	-0.03	0.0784602	0.0226965	0.0532602
Bard1	BRCA1_associated_RING_domain_1	1:71027498-71103146	5	0	0.11	0.02	0.0901521	0.198879	0.115012
Plk4	polo_like_kinase_4	3:40800019-40816883	5	0	0.38	0.08	0.36804	0.752852	0.446157
RP23-259J8.5	-	6:120912900-120914993	5	0	0.28	0.06	0.186277	0.464772	0.248344
Plk1	polo_like_kinase_1	7:122159439-122169873	5	0	0.54	0.05	0.399325	0.943681	0.449689
Rmdn2	regulator_of_microtubule_dynamics_2	17:79614900-79682152	5	0	3.24	1.49	5.05899	8.29447	6.55239
Cdc6	cell_division_cycle_6	11:98907801-98923940	5	0	0.38	0.15	0.126693	0.508922	0.279192
Pbx4	pre_B_cell_leukemia_homeobox_4	8:69832491-69872292	2	0	-0.08	-0.03	0.145652	0.0630076	0.117837
Aif1l	allograft_inflammatory_factor_1_like	2:31950139-31973442	5	0	0.55	0.19	0.241871	0.795501	0.436694
Dhfr	dihydrofolate_reductase	13:92354783-92389053	5	0	1.1	0.11	1.18221	2.28682	1.29092
Nostrin	nitric_oxide_synthase_trafficker	2:69135800-69189330	5	0	0.08	-0.03	0.0339501	0.118673	0
Sass6	spindle_assembly_6_homolog_C._elegans_	3:116594982-116631004	5	0	0.08	0.02	0.102554	0.18132	0.117871
Gm20033	predicted_gene_20033	5:64708207-64804117	2	0	-0.18	-0.06	0.306089	0.127569	0.241462
Fxyd5	FXYD_domain_containing_ion_transport_regulator_5	7:31032722-31042481	5	0	1.85	0.24	1.2591	3.1081	1.49584
Hoxd3	homeobox_D3	2:74711927-74748442	2	0	-0.04	-0.02	0.0668216	0.0228424	0.0477673
Plch2	phospholipase_C_eta_2	4:154983115-155056784	5	0	0.05	0	0.0237785	0.0716118	0.0242972
Gm8257	predicted_pseudogene_8257	14:44649204-44706456	5	0	0.08	0.03	0.0330759	0.110228	0.0655141
Zfp367	zinc_finger_protein_367	13:64133022-64153202	5	0	1.25	0.38	0.860877	2.10923	1.24433
Hoxc13	homeobox_C13	15:102921103-102928814	5	0	0.74	0.37	0.431013	1.17057	0.796098
Nespas	neuroendocrine_secretory_protein_antisense	2:174281237-174295436	5	0	0.08	0.01	0.0172772	0.100373	0.0320035
Chaf1a	chromatin_assembly_factor_1_subunit_A_p150_	17:56040416-56068026	5	0	3.16	1.42	2.65051	5.81511	4.06871
D6Ertd527e	DNA_segment_Chr_6_ERATO_Doi_527_expressed	6:87104746-87112997	5	0	0.09	0.01	0.0278783	0.114705	0.0368952
Nuf2	NUF2_NDC80_kinetochore_complex_component_homolog_S._cerevisiae_	1:169497934-169531464	5	0	0.25	0.11	0.0924044	0.345158	0.202022
Pbk	PDZ_binding_kinase	14:65805837-65817822	5	0	1.05	0.26	0.516268	1.56248	0.773193
Dlgap1	discs_large_Drosophila_homolog_associated_protein_1	17:69969073-70821413	5	0	0.01	0.01	0.00150255	0.01552	0.0077608
Tpsab1	tryptase_alpha_beta_1	17:25343245-25345562	5	0	0.09	0.01	0.00732786	0.0997038	0.0220787
Cep55	centrosomal_protein_55	19:38055025-38074425	5	0	0.8	0.34	0.245385	1.04374	0.583397
Dlgap5	discs_large_Drosophila_homolog_associated_protein_5	14:47387779-47418407	5	0	0.38	0.16	0.0797717	0.460406	0.242648
Tcf19	transcription_factor_19	17:35512734-35516824	5	0	1.74	0.66	1.19776	2.93828	1.86228
Hells	helicase_lymphoid_specific	19:38930915-38971051	5	0	2.77	1.23	0.632	3.40214	1.8639
Lrrc48	leucine_rich_repeat_containing_48	11:60353329-60394341	2	0	-0.14	-0.05	0.361807	0.22339	0.311124
Arg2	arginase_type_II	12:79130777-79156301	5	0	0.83	0.28	0.433887	1.26497	0.709363
Dusp3	dual_specificity_phosphatase_3_vaccinia_virus_phosphatase_VH1_related_	11:101971143-101987013	5	0	0.61	0.28	1.01121	1.62296	1.29442
Serpinb2	serine_or_cysteine_peptidase_inhibitor_clade_B_member_2	1:107511423-107535478	5	0	17.26	8.44	0.119972	17.3814	8.56231
Gm13523	predicted_gene_13523	2:32873755-32876001	5	0	0.92	0.15	0.445951	1.36578	0.597137
A330009N23Rik	RIKEN_cDNA_A330009N23_gene	15:101221196-101224121	5	0	0.5	0.18	0.43398	0.930831	0.611395
Cit	citron	5:115845278-116008947	5	0	0.18	0.09	0.0406245	0.21623	0.127651
5830432E09Rik	RIKEN_cDNA_5830432E09_gene	7:135635931-135652314	5	0	0.16	0.02	0.00534187	0.167089	0.0233486
Incenp	inner_centromere_protein	19:9872297-9899533	5	0	4.38	1.64	4.11061	8.48951	5.75037
Kifc1	kinesin_family_member_C1	17:33875666-33890661	5	0	0.33	0.06	0.270764	0.599183	0.32656
Mmp17	matrix_metallopeptidase_17	5:129584169-129611099	5	0	0.04	-0.04	0.0905087	0.134463	0.0494291
Rarb	retinoic_acid_receptor_beta	14:16430842-16575472	5	0	0.25	0.1	0.0505562	0.302541	0.153534
Plekho1	pleckstrin_homology_domain_containing_family_O_member_1	3:95988429-95996001	5	0	0.63	0.25	0.680826	1.31012	0.929521
Chst3	carbohydrate_chondroitin_6_keratan_sulfotransferase_3	10:60181532-60219260	2	0	-0.02	-0.01	0.0194416	0.00329307	0.0131971
Samd5	sterile_alpha_motif_domain_containing_5	10:9627259-9675208	5	0	1.15	0.51	0.257388	1.40916	0.76299
4930427A07Rik	RIKEN_cDNA_4930427A07_gene	12:113156421-113166048	5	0	0.19	0.04	0.183808	0.371761	0.226055
Pkn3	protein_kinase_N3	2:30077684-30091022	5	0	0.19	0.08	0.165074	0.350935	0.249825
Adcy4	adenylate_cyclase_4	14:55769058-55784042	5	0	0.22	0.11	0.00692816	0.23041	0.113957
Styxl1	serine_threonine_tyrosine_interacting_like_1	5:135747220-135778385	2	0	-0.15	-0.04	0.245736	0.0931871	0.21063
Diap3	diaphanous_homolog_3_Drosophila_	14:86655367-87141224	5	0	0.73	0.29	0.272994	1.00242	0.563309
Atad5	ATPase_family_AAA_domain_containing_5	11:80089400-80135794	5	0	0.29	0.09	0.436684	0.729222	0.528457
Mgmt	O_6_methylguanine_DNA_methyltransferase	7:136894611-137128187	2	0	-3.47	-1.09	8.8172	5.34983	7.72562
Mocos	molybdenum_cofactor_sulfurase	18:24653691-24701556	5	0	0.26	0.03	0.472555	0.727935	0.499476
Mybph	myosin_binding_protein_H	1:134193448-134201232	5	0	0.14	0.07	0.0153895	0.152649	0.0834924
3930402G23Rik	RIKEN_cDNA_3930402G23_gene	8:10924427-10928457	2	0	-0.42	-0.18	1.07977	0.65944	0.895405
Gm10271	predicted_gene_10271	10:116956824-116972609	5	0	1.82	0.37	0.792768	2.61043	1.16064
Sgol2a	shugoshin_like_2a_S._pombe_	1:57995971-58025899	5	0	0.14	0.06	0.104984	0.244331	0.169141
Tmem154	transmembrane_protein_154	3:84666192-84704575	5	0	0.06	0.03	0.0136531	0.0716149	0.0388289
Cenpe	centromere_protein_E	3:135212537-135273611	5	0	0.53	0.11	0.257576	0.791781	0.363237
Cenpf	centromere_protein_F	1:189640606-189688086	5	0	0.24	0.07	0.0739391	0.317165	0.145559
Cenph	centromere_protein_H	13:100759674-100775899	5	0	1.39	0.41	0.286069	1.67753	0.696602
Cenpi	centromere_protein_I	X:134308084-134362639	5	0	0.5	0.18	0.229084	0.726552	0.409254
Cenpm	centromere_protein_M	15:82233779-82244747	5	0	0.54	0.06	0.500051	1.04232	0.556768
Cenpn	centromere_protein_N	8:116921740-116941503	5	0	1.13	0.4	1.72728	2.86145	2.12955
Pf4	platelet_factor_4	5:90772435-90773383	5	0	0.32	0.15	0.0166238	0.332428	0.164337
Fam13b	family_with_sequence_similarity_13_member_B	18:34442352-34506823	5	0	2.84	1.32	5.66666	8.50355	6.99086
Gm12346	predicted_gene_12346	11:77293444-77295898	5	0	3.58	1.7	3.94723	7.52698	5.64865
Gmnn	geminin	13:24751845-24761923	5	0	0.76	0.29	0.517665	1.27506	0.804915
Fam107a	family_with_sequence_similarity_107_member_A	14:8296274-8318023	2	0	-0.11	-0.01	0.203721	0.0953132	0.190996
Casc5	cancer_susceptibility_candidate_5	2:119047119-119105501	5	0	0.18	0.03	0.0694962	0.252099	0.100322
Podnl1	podocan_like_1	8:84125989-84132527	2	0	-0.13	-0.07	0.337069	0.20574	0.271468
Gm14405	predicted_gene_14405	2:176851851-176855548	2	0	-0.19	-0.08	0.301122	0.112819	0.220349
Nek2	NIMA_never_in_mitosis_gene_a_related_expressed_kinase_2	1:191821444-191833050	5	0	0.31	0.06	0.223059	0.529938	0.280104
Oip5	Opa_interacting_protein_5	2:119609512-119618469	5	0	0.4	0.18	0.314659	0.717088	0.496303
Kpna2	karyopherin_importin_alpha_2	11:106988629-106999541	5	0	6.13	3.03	10.1468	16.2719	13.1746
Gm43086	predicted_gene_43086	5:90832328-90835951	5	0	0.09	0.02	0.0183461	0.107312	0.0338232
Lincpint	long_intergenic_non_protein_coding_RNA_Trp53_induced_transcript	6:31093559-31218474	5	0	0.15	0	0.165181	0.316366	0.169126
Mb21d1	Mab_21_domain_containing_1	9:78430526-78443237	5	0	0.55	0.26	0.155633	0.704036	0.414043
Tle4	transducin_like_enhancer_of_split_4_homolog_of_Drosophila_E_spl_	19:14448072-14598051	5	0	0.56	0.24	1.16284	1.72534	1.40134
Zfp457	zinc_finger_protein_457	13:67292450-67306467	2	0	-0.09	-0.04	0.102134	0.0165958	0.0610859
Slc38a1	solute_carrier_family_38_member_1	15:96571418-96642913	5	0	0.23	0.09	0.152067	0.386038	0.243409
Gm37874	predicted_gene_37874	14:47737339-47739894	2	0	-0.11	-0.03	0.152607	0.0449491	0.123054
Ankrd44	ankyrin_repeat_domain_44	1:54645340-54926387	2	0	-0.38	-0.04	0.963574	0.587297	0.925687
Tuba4a	tubulin_alpha_4A	1:75214228-75219865	5	0	1.69	0.77	2.0754	3.76595	2.84674
Lbhd1	LBH_domain_containing_1	19:8883732-8892627	5	0	0.72	0.19	1.28543	2.00971	1.47526
Cyp2d22	cytochrome_P450_family_2_subfamily_d_polypeptide_22	15:82370528-82380260	2	0	-0.12	-0.04	0.142052	0.0186682	0.105639
Col17a1	collagen_type_XVII_alpha_1	19:47646344-47692094	5	0	0.14	0.06	0.0387072	0.182805	0.0992471
Dlx1	distal_less_homeobox_1	2:71528113-71533981	5	0	0.08	0.03	0.0173892	0.098105	0.0483036
Blm	Bloom_syndrome_RecQ_helicase_like	7:80454733-80535119	5	0	0.33	0.1	0.324741	0.658663	0.421108
Dnmt1	DNA_methyltransferase_cytosine_5_1	9:20907206-20959888	5	0	5.67	2.53	4.73792	10.407	7.26452
Sema7a	sema_domain_immunoglobulin_domain_Ig_and_GPI_membrane_anchor_semaphorin_7A	9:57940113-57962864	5	0	0.95	0.36	0.263025	1.21161	0.624674
Gm37788	predicted_gene_37788	1:157347339-157350043	5	0	0.12	-0.01	0.062432	0.182143	0.0498303
Lyz2	lysozyme_2	10:117277334-117282274	5	0	1.04	0.18	1.70491	2.74818	1.88106
Troap	trophinin_associated_protein	15:99074973-99083407	5	0	0.8	0.29	0.156016	0.959664	0.44684
Gstt4	glutathione_S_transferase_theta_4	10:75814943-75822543	5	0	0.69	0.26	0.368977	1.06185	0.627236
A930005H10Rik	RIKEN_cDNA_A930005H10_gene	3:115881581-115888130	2	0	-0.14	-0.06	0.24743	0.106465	0.183542
Gstt1	glutathione_S_transferase_theta_1	10:75783813-75798584	5	0	2.35	-0.77	5.52144	7.87544	4.75181
Hmmr	hyaluronan_mediated_motility_receptor_RHAMM_	11:40701395-40733422	5	0	0.31	0.12	0.341766	0.655106	0.46454
Gm13691	predicted_gene_13691	2:83990553-83993045	2	0	-0.18	-0.06	0.382087	0.200514	0.323892
Npas3	neuronal_PAS_domain_protein_3	12:53248677-54072175	5	0	0.09	0.03	0.0414659	0.132301	0.0685572
Rad51ap1	RAD51_associated_protein_1	6:126923050-126939587	5	0	0.35	0.11	0.172814	0.518469	0.279206
Orc1	origin_recognition_complex_subunit_1	4:108579423-108614833	5	0	0.42	0.18	0.230438	0.6467	0.412773
Cpa5	carboxypeptidase_A5	6:30611010-30631745	2	0	-0.05	0.02	0.0516662	0.00511713	0.0669892
RP23-322E20.6	-	6:71276494-71279348	2	0	-0.16	-0.06	0.266567	0.108924	0.2032
Gm6482	predicted_gene_6482	14:41402885-41408281	5	0	0.26	0.02	0.0320451	0.296955	0.0482757
Nlrp4e	NLR_family_pyrin_domain_containing_4E	7:23301275-23362270	5	0	0.16	0.08	0.0564476	0.214061	0.132074
Tfpi2	tissue_factor_pathway_inhibitor_2	6:3962595-3988919	5	0	0.58	0.15	0.272663	0.85505	0.422142
Fanca	Fanconi_anemia_complementation_group_A	8:123268300-123318576	5	0	0.15	0.06	0.0678081	0.215847	0.126618
Nsg1	neuron_specific_gene_family_member_1	5:38137192-38159907	5	0	0.09	0	0.0523952	0.140191	0.0554242
Ndc80	NDC80_homolog_kinetochore_complex_component_S._cerevisiae_	17:71496100-71526857	5	0	1.48	0.54	0.284741	1.76279	0.828909
Bfsp1	beaded_filament_structural_protein_1_in_lens_CP94	2:143826528-143863173	5	0	0.09	0.01	0.0157654	0.108506	0.0232806
Mafb	v_maf_musculoaponeurotic_fibrosarcoma_oncogene_family_protein_B_avian_	2:160363703-160367065	5	0	0.29	0.13	0.596894	0.891454	0.731683
Lhx2	LIM_homeobox_protein_2	2:38339281-38369733	5	0	0.06	-0.03	0.0803001	0.136357	0.0538177
Rad9a	RAD9_homolog_A	19:4195198-4201603	5	0	3.9	1.82	7.63214	11.5277	9.44979
Nxt1	NTF2_related_export_protein_1	2:148672601-148676027	5	0	4.63	2.17	9.21835	13.8494	11.3856
St6galnac2	ST6_alpha_N_acetyl_neuraminyl_2_3_beta_galactosyl_1_3_N_acetylgalactosaminide_alpha_2_6_sialyltransferase_2	11:116675303-116694868	5	0	0.07	0.03	0.0400968	0.109602	0.0702838
Bnc1	basonuclin_1	7:81966672-81992299	5	0	0.21	0.01	0.189379	0.396873	0.198393
Mtcl1	microtubule_crosslinking_factor_1	17:66336982-66449750	5	0	0.09	0.04	0.0784686	0.169553	0.114853
Gm15413	predicted_gene_15413	7:96791433-96801549	5	0	0.14	0.02	0.0368669	0.174086	0.0590775
Mcm10	minichromosome_maintenance_deficient_10_S._cerevisiae_	2:4989714-5012791	5	0	0.39	0.12	0.138066	0.531012	0.259293
Trem2	triggering_receptor_expressed_on_myeloid_cells_2	17:48346401-48354147	2	0	-0.58	-0.24	1.25932	0.676925	1.01722
Foxm1	forkhead_box_M1	6:128362967-128376146	5	0	0.89	0.3	0.537984	1.43245	0.833665
Nagpa	N_acetylglucosamine_1_phosphodiester_alpha_N_acetylglucosaminidase	16:5195289-5204012	2	0	-1.52	0.29	4.70847	3.18671	4.9962
Tcp10b	t_complex_protein_10b	17:13061104-13082481	5	0	0.12	0.05	0.0185762	0.14054	0.0662037
4930579G24Rik	RIKEN_cDNA_4930579G24_gene	3:79629079-79632820	5	0	0.67	-0.08	1.36303	2.03362	1.27957
Exo1	exonuclease_1	1:175880581-175913489	5	0	0.43	0.14	0.0550947	0.483627	0.197787
Scrn2	secernin_2	11:97029938-97033958	2	0	-0.48	-0.2	1.12764	0.648501	0.923558
Ckap2l	cytoskeleton_associated_protein_2_like	2:129268210-129297212	5	0	1.95	0.67	0.467406	2.41957	1.13723
Aspm	asp_abnormal_spindle_like_microcephaly_associated_Drosophila_	1:139454772-139494091	5	0	0.21	0	0.173211	0.378332	0.174836
Mms22l	MMS22_like_DNA_repair_protein	4:24496451-24602950	5	0	0.35	0.13	0.3139	0.667779	0.445198
Espl1	extra_spindle_pole_bodies_1_separase	15:102296293-102324356	5	0	0.71	0.19	0.426525	1.13638	0.619011
Sapcd2	suppressor_APC_domain_containing_2	2:25372321-25378213	5	0	0.04	0.01	0.0167015	0.0541374	0.0264518
Lck	lymphocyte_protein_tyrosine_kinase	4:129548344-129573641	5	0	0.16	0.05	0.105515	0.267116	0.157318
RP23-5D6.6	-	6:115824499-115842525	5	0	1.75	-0.83	4.43052	6.17626	3.60041
2810025M15Rik	RIKEN_cDNA_2810025M15_gene	1:157412352-157420236	5	0	0.93	0.24	1.51721	2.44506	1.76115
Mcm4	minichromosome_maintenance_deficient_4_homolog_S._cerevisiae_	16:15623897-15637400	5	0	9.89	4.6	6.57878	16.4648	11.183
Mcm5	minichromosome_maintenance_deficient_5_cell_division_cycle_46_S._cerevisiae_	8:75109528-75128439	5	0	10.92	4.75	1.41819	12.3345	6.17111
Efhc2	EF_hand_domain_C_terminal_containing_2	X:17132049-17319368	5	0	0.1	0.02	0.0395772	0.137795	0.0613203
Mtfr2	mitochondrial_fission_regulator_2	10:20347819-20361669	5	0	0.24	-0.05	0.332987	0.572852	0.281547
Tnfrsf26	tumor_necrosis_factor_receptor_superfamily_member_26	7:143607685-143627845	5	0	0.11	0.04	0.00758878	0.115567	0.0452774
Dtl	denticleless_homolog_Drosophila_	1:191537356-191575544	5	0	0.33	0.13	0.176839	0.505995	0.309414
Zfp772	zinc_finger_protein_772	7:7202122-7209998	2	0	-0.42	-0.18	1.12568	0.703973	0.944664
2810417H13Rik	RIKEN_cDNA_2810417H13_gene	9:65890237-65903266	5	0	1.29	0.24	0.221441	1.50757	0.460862
Uhrf1	ubiquitin_like_containing_PHD_and_RING_finger_domains_1	17:56303321-56323486	5	0	5.46	2.25	0.911274	6.37613	3.15755
Fgl1	fibrinogen_like_protein_1	8:41191434-41215156	5	0	0.28	0.07	0.162512	0.438064	0.230545
H2-Q7	histocompatibility_2_Q_region_locus_7	17:35439155-35443773	5	0	0.18	0.07	0.0694953	0.250966	0.134624
Accsl	1_aminocyclopropane_1_carboxylate_synthase_non_functional_like	2:93855361-93869157	5	0	0.08	0.04	0.0843703	0.167237	0.12018
Nlrc3	NLR_family_CARD_domain_containing_3	16:3945007-3976632	5	0	0.11	0.05	0.0584431	0.167223	0.104496
Ttk	Ttk_protein_kinase	9:83834689-83872389	5	0	0.44	0.01	0.178128	0.622759	0.18741
Nod2	nucleotide_binding_oligomerization_domain_containing_2	8:88647315-88688474	5	0	0.08	0.03	0.0259165	0.104602	0.0516598
Itih1	inter_alpha_trypsin_inhibitor_heavy_chain_1	14:30929180-30943289	5	0	0.08	0.04	0.00606003	0.0843877	0.0420096
RP24-259P13.2	-	7:80088982-80090431	2	0	-0.29	-0.09	0.325578	0.0356755	0.23379
Nsl1	NSL1_MIND_kinetochore_complex_component_homolog_S._cerevisiae_	1:191063012-191086474	5	0	0.2	0.09	0.152085	0.350302	0.243709
Gm37584	predicted_gene_37584	3:88526066-88527355	2	0	-0.15	-0.01	0.16594	0.0172554	0.157272
Haus8	4HAUS_augmin_like_complex_subunit_8	8:71248561-71272934	5	0	0.48	0.2	0.667811	1.15087	0.86995
2810454H06Rik	RIKEN_cDNA_2810454H06_gene	6:134897961-134901108	2	0	-0.12	-0.05	0.159799	0.0435671	0.114183
4930538K18Rik	RIKEN_cDNA_4930538K18_gene	4:119205107-119218217	2	0	-0.17	-0.03	0.201462	0.0356264	0.168825
6530402F18Rik	RIKEN_cDNA_6530402F18_gene	2:29245107-29253006	5	0	0.16	0.05	0.00671177	0.169322	0.0580155
Serpinb9g	serine_or_cysteine_peptidase_inhibitor_clade_B_member_9g	13:33484790-33495998	5	0	0.2	-0.09	0.203053	0.398941	0.11557
Ccl3	chemokine_C_C_motif_ligand_3	11:83647844-83649355	5	0	6.15	2.45	0	6.14718	2.45152
Rnf39	ring_finger_protein_39	17:36942918-36947986	5	0	0.09	0.01	0.0281188	0.121162	0.0354231
Gm15318	predicted_gene_15318	17:31152752-31163052	5	0	0.15	0.03	0.0259205	0.179737	0.0566476
Serpinb9c	serine_or_cysteine_peptidase_inhibitor_clade_B_member_9c	13:33149275-33159742	5	0	0.57	0.26	0.289357	0.85468	0.548867
Plekhh1	pleckstrin_homology_domain_containing_family_H_with_MyTH4_domain_member_1	12:79029163-79081648	5	0	0.09	0	0.111298	0.202004	0.107968
E2f7	E2F_transcription_factor_7	10:110745439-110787384	5	0	0.16	0.08	0.0143591	0.177068	0.093774
E2f8	E2F_transcription_factor_8	7:48866429-48881596	5	0	0.3	0.06	0.0370823	0.33448	0.0999614
Spag5	sperm_associated_antigen_5	11:78301529-78322457	5	0	0.23	-0.03	0.318499	0.549621	0.292043
Cep152	centrosomal_protein_152	2:125563088-125625113	5	0	0.44	0.15	0.895792	1.33686	1.04764
Mcoln2	mucolipin_2	3:146149833-146195513	5	0	0.68	0.2	0.27811	0.96195	0.47879
Sugct	succinyl_CoA_glutarate_CoA_transferase	13:16857855-17694732	2	0	-0.35	-0.15	0.546991	0.200509	0.396669
Rad51	RAD51_homolog	2:119112793-119147445	5	0	0.39	0.07	0.217861	0.605132	0.289183
RP24-402O2.2	-	11:88253368-88256990	2	0	-0.28	-0.07	0.619208	0.343148	0.552081
Syt12	synaptotagmin_XII	19:4445908-4477447	2	0	-0.07	-0.02	0.129512	0.0556338	0.112198
Prc1	protein_regulator_of_cytokinesis_1	7:80294450-80316259	5	0	0.4	0.15	0.133111	0.53451	0.278467
Ptpn6	protein_tyrosine_phosphatase_non_receptor_type_6	6:124720707-124738714	5	0	0.29	0.07	0.579145	0.867838	0.651667
E330011M16Rik	RIKEN_cDNA_E330011M16_gene	1:55051319-55053112	5	0	0.14	0.06	0.0583289	0.19816	0.113814
Zfp551	zinc_fingr_protein_551	7:12415153-12422751	2	0	-0.26	-0.12	0.768465	0.50394	0.644935
Lrr1	leucine_rich_repeat_protein_1	12:69168814-69179010	5	0	0.37	0	0.129935	0.49857	0.133385
Mki67	antigen_identified_by_monoclonal_antibody_Ki_67	7:135689788-135716379	5	0	1.95	0.57	0.439438	2.385	1.00573
Gareml	GRB2_associated_regulator_of_MAPK1_like	5:30105161-30118378	5	0	0.12	0.02	0.0815364	0.198284	0.105315
Txndc16	thioredoxin_domain_containing_16	14:45134448-45220328	2	0	-0.65	-0.26	1.67733	1.03	1.4146
Aqp1	aquaporin_1	6:55336432-55348555	2	0	-4.33	1.78	15.3964	11.0631	17.1717
Cdc20	cell_division_cycle_20	4:118432901-118437352	5	0	1.16	0.27	1.65782	2.81852	1.92542
Rinl	Ras_and_Rab_interactor_like	7:28788969-28798963	5	0	0.24	0.03	0.10438	0.341727	0.131871
Chek1	checkpoint_kinase_1	9:36708482-36727065	5	0	0.52	0.17	0.235875	0.755643	0.402735
Gm5218	predicted_gene_5218	15:81499084-81499548	5	0	2.15	0.53	3.05102	5.19904	3.57816
Spata24	spermatogenesis_associated_24	18:35656690-35662186	5	0	0.8	0.23	0.595714	1.39428	0.82758
Fbxo5	F_box_protein_5	10:5799160-5805600	5	0	0.91	0.36	0.538086	1.44874	0.895841
Ptgfrn	prostaglandin_F2_receptor_negative_regulator	3:101040232-101110278	5	0	2.65	0.64	2.91948	5.56833	3.55931
RP23-292C5.4	-	6:91599232-91605514	2	0	-0.88	-0.4	1.1495	0.273514	0.753722
Skp2	S_phase_kinase_associated_protein_2_p45_	15:9111985-9155425	5	0	0.56	0.23	0.506113	1.06653	0.737305
Tmpo	thymopoietin	10:91147571-91171582	5	0	2.55	1.25	3.5138	6.06001	4.76463
Zfp619	zinc_finger_protein_619	7:39517766-39540420	2	0	-0.08	-0.04	0.172333	0.0955398	0.134833
Dlec1	deleted_in_lung_and_esophageal_cancer_1	9:119102478-119148246	2	0	-0.05	0	0.0818369	0.0313485	0.077333
Esco2	establishment_of_cohesion_1_homolog_2_S._cerevisiae_	14:65819038-65833994	5	0	0.29	-0.06	0.252129	0.542045	0.1915
Gm16794	predicted_gene_16794	9:95942045-95959393	2	0	-0.06	-0.02	0.0968895	0.0359984	0.075995
Cpt1b	carnitine_palmitoyltransferase_1b_muscle	15:89416405-89425863	2	0	-0.05	0	0.0525059	0.00555239	0.0560441
Neil3	nei_like_3_E._coli_	8:53586867-53639065	5	0	0.15	0.03	0.0483631	0.200695	0.0751382
Col8a1	collagen_type_VIII_alpha_1	16:57624258-57754737	5	0	0.67	0.24	0.423709	1.09155	0.664265
Fam64a	family_with_sequence_similarity_64_member_A	11:72042032-72047370	5	0	0.79	0.39	0.375016	1.16534	0.763046
Kif20a	kinesin_family_member_20A	18:34624624-34633265	5	0	1.03	0.1	1.0529	2.08568	1.15582
Kif20b	kinesin_family_member_20B	19:34922358-34975731	5	0	1.49	0.63	0.452767	1.93921	1.08696
Gm4353	predicted_gene_4353	7:116082863-116084635	5	0	1.75	0.57	3.31355	5.06769	3.88323
Stx1a	syntaxin_1A_brain_	5:135023482-135051100	5	0	0.24	0.09	0.472405	0.710539	0.561424
Smim3	small_integral_membrane_protein_3	18:60474193-60501983	5	0	0.31	0.06	0.463326	0.770723	0.522236
Maob	monoamine_oxidase_B	X:16709282-16817366	5	0	0.14	0.05	0.0675488	0.20557	0.113009
Pde1b	phosphodiesterase_1B_Ca2+_calmodulin_dependent	15:103503298-103530052	5	0	2.1	0.73	2.39041	4.48996	3.11866
Ebi3	Epstein_Barr_virus_induced_gene_3	17:55952623-55957021	5	0	0.4	0.15	0.0223537	0.424178	0.171121
Twist2	twist_basic_helix_loop_helix_transcription_factor_2	1:91801461-91848028	5	0	1.03	0.51	1.40704	2.43593	1.91335
Gm13290	predicted_gene_13290	4:88773834-88774801	5	0	0.28	0.09	0.120397	0.397694	0.209588
Ugt1a7c	UDP_glucuronosyltransferase_1_family_polypeptide_A7C	1:88095062-88220002	2	0	-0.15	-0.07	0.29532	0.147638	0.229145
Smim8	small_integral_membrane_protein_8	4:34768664-34778423	2	0	-0.88	-0.35	2.4242	1.54595	2.07714
Nkain1	Na+_K+_transporting_ATPase_interacting_1	4:130531602-130574173	5	0	1.78	0.47	1.72122	3.50603	2.1945
Racgap1	Rac_GTPase_activating_protein_1	15:99620496-99651656	5	0	0.81	0.05	1.26709	2.07344	1.322
Otof	otoferlin	5:30367062-30461932	2	0	-0.02	0	0.0178222	0	0.0129116
Tnfsf15	tumor_necrosis_factor_ligand_superfamily_member_15	4:63727084-63745113	5	0	0.1	0.05	0.0280706	0.127253	0.0732398
Ammecr1	Alport_syndrome_mental_retardation_midface_hypoplasia_and_elliptocytosis_chromosomal_region_gene_1	X:142851146-142966728	5	0	1.24	0.59	1.80138	3.03873	2.3937
Acer2	alkaline_ceramidase_2	4:86874396-86934822	5	0	0.83	0.37	0.952018	1.77829	1.32119
Dnaic2	dynein_axonemal_intermediate_chain_2	11:114727408-114757889	2	0	-0.03	0.02	0.0402847	0.00797975	0.0646702
5031415H12Rik	RIKEN_cDNA_5031415H12_gene	17:70745329-70755582	5	0	0.29	0.13	0.0287535	0.31496	0.154743
Itm2a	integral_membrane_protein_2A	X:107397099-107403376	2	0	-1	-0.42	1.94603	0.950917	1.52343
Sprr1a	small_proline_rich_protein_1A	3:92483952-92485895	5	0	0.97	-0.13	0.652157	1.62626	0.522206
Top2a	topoisomerase_DNA_II_alpha	11:98992943-99024189	5	0	3.43	1.27	0.874313	4.30607	2.14327
Suv39h2	suppressor_of_variegation_3_9_homolog_2_Drosophila_	2:3455815-3475031	5	0	0.11	0.01	0.120754	0.231081	0.130314
Ica1	islet_cell_autoantigen_1	6:8630527-8778488	5	0	0.22	0.09	0.107628	0.325532	0.198522
Kif14	kinesin_family_member_14	1:136466343-136531511	5	0	0.14	0.05	0.0256211	0.161428	0.0805647
Gm42519	predicted_gene_42519	5:45243652-45247307	5	0	0.15	0.03	0.172389	0.32396	0.198096
Akr1b3	aldo_keto_reductase_family_1_member_B3_aldose_reductase_	6:34302434-34317478	5	0	12.09	5.16	20.7959	32.8902	25.9595
Kif11	kinesin_family_member_11	19:37376403-37421859	5	0	1.11	0.29	0.368182	1.48267	0.654456
9530056K15Rik	RIKEN_cDNA_9530056K15_gene	5:143397248-143399563	5	0	0.07	-0.01	0.0372361	0.103917	0.0288251
Kif15	kinesin_family_member_15	9:122951081-123018725	5	0	0.33	0.15	0.179056	0.51195	0.330588
Phf11c	PHD_finger_protein_11C	14:59380833-59395381	5	0	0.29	0.08	0.573439	0.868325	0.655804
5430416O09Rik	RIKEN_cDNA_5430416O09_gene	4:43730034-43734534	5	0	0.28	0.14	0.326837	0.608897	0.464273
Mis18bp1	MIS18_binding_protein_1	12:65132734-65172604	5	0	0.28	0.11	0.109026	0.388917	0.221126
Gm773	predicted_gene_773	X:56189827-56212881	2	0	-1	0.87	4.00641	3.00958	4.8721
Zfp934	zinc_finger_protein_934	13:62517500-62520544	5	0	0.27	0.02	0.561976	0.831564	0.583206
Kifc5b	kinesin_family_member_C5B	17:26917091-26932579	5	0	0.31	0.02	0.621067	0.930123	0.640141
Kif23	kinesin_family_member_23	9:61917280-61946799	5	0	0.56	0.2	0.144878	0.703589	0.348046
Kif22	kinesin_family_member_22	7:127027729-127042471	5	0	0.88	0.29	0.474378	1.35361	0.765769
Gm38120	predicted_gene_38120	1:13343563-13348204	2	0	-0.09	0	0.168053	0.081383	0.170392
Kif4	kinesin_family_member_4	X:100625737-100727214	5	0	0.35	0.06	0.222164	0.567364	0.285347
Nme1	NME_NM23_nucleoside_diphosphate_kinase_1	11:93956979-93968521	5	0	1.02	0.26	1.61754	2.64117	1.87331
Tnnt2	troponin_T2_cardiac	1:135836354-135852260	5	0	0.19	0.06	0.0420113	0.23492	0.104774
Mir17hg	Mir17_host_gene_non_protein_coding_	14:115042879-115046727	5	0	0.26	0.12	0.341342	0.5988	0.465122
G2e3	G2_M_phase_specific_E3_ubiquitin_ligase	12:51348061-51376986	5	0	0.3	0.13	0.573345	0.876272	0.70399
Gm9844	predicted_pseudogene_9844	7:24862213-24862697	5	0	1.37	0.62	2.02778	3.39711	2.64721
Kif2c	kinesin_family_member_2C	4:117159639-117182639	5	0	0.49	0.03	0.18309	0.674134	0.215582
Foxd2os	forkhead_box_D2_opposite_strand	4:114909257-114921967	5	0	0.21	-0.05	0.443987	0.651451	0.397365
Fjx1	four_jointed_box_1_Drosophila_	2:102449366-102452499	5	0	0.4	-0.14	0.933425	1.33608	0.789393
Tor4a	torsin_family_4_member_A	2:25192966-25196886	5	0	1.58	0.77	1.1984	2.77635	1.96682
Saa4	serum_amyloid_A_4	7:46728017-46732543	5	0	0.64	0.22	0.66099	1.29742	0.883786
Gm38391	predicted_gene_38391	9:92538801-92542869	5	0	0.14	0.06	0.0543588	0.192924	0.115782
Akap7	A_kinase_PRKA_anchor_protein_7	10:25169090-25307870	2	0	-0.65	-0.22	1.7285	1.08318	1.50659
Tyms	thymidylate_synthase	5:30058202-30073617	5	0	0.83	0.4	0.76947	1.60267	1.1676
Aif1	allograft_inflammatory_factor_1	17:35170991-35176068	5	0	0.12	0.03	0.0793971	0.201011	0.112986
Slmapos2	sarcolemma_associated_protein_opposite_strand_transcript_2	14:26389199-26395521	5	0	0.62	0.29	0.140389	0.757529	0.429469
Rad54l	RAD54_like_S._cerevisiae_	4:116094264-116123690	5	0	0.26	0.08	0.0854192	0.340429	0.167817
Ptchd4	patched_domain_containing_4	17:42315947-42507741	5	0	0.12	0.04	0.0277896	0.143536	0.065405
Gm3052	predicted_gene_3052	1:34415050-34417986	2	0	-0.24	-0.1	0.383284	0.147975	0.28268
Trp53cor1	tumor_protein_p53_pathway_corepressor_1	17:29057474-29078961	2	0	-0.81	-0.26	1.51749	0.705114	1.2549
Gm42887	predicted_gene_42887	5:69503842-69504960	5	0	0.49	0.05	0.412334	0.903703	0.463547
Cgref1	cell_growth_regulator_with_EF_hand_domain_1	5:30933143-30945591	2	0	-0.12	0.08	0.246997	0.122503	0.322401
Gins2	GINS_complex_subunit_2_Psf2_homolog_	8:120578633-120589304	5	0	0.96	0.46	0.595093	1.55159	1.05258
A930002H24Rik	RIKEN_cDNA_A930002H24_gene	17:63863300-63863791	5	0	2.11	0.51	1.8901	3.9955	2.39989
Susd1	sushi_domain_containing_1	4:59314683-59438633	5	0	0.36	0.18	0.0840756	0.444211	0.261011
Rpa2	replication_protein_A2	4:132768332-132778752	5	0	1.54	0.55	2.43148	3.97197	2.97948
Sorbs2	sorbin_and_SH3_domain_containing_2	8:45507788-45827906	5	0	0.07	0.02	0.0464488	0.1128	0.0666835
Per2	period_circadian_clock_2	1:91415982-91459324	2	0	-1.09	-0.37	2.3154	1.22568	1.94844
Tcea2	transcription_elongation_factor_A_SII_2	2:181680310-181688071	2	0	-0.24	0.15	0.697735	0.462132	0.843737
Spc24	SPC24_NDC80_kinetochore_complex_component_homolog_S._cerevisiae_	9:21755442-21760286	5	0	0.74	0.15	0.222146	0.96	0.368354
Mad2l1	MAD2_mitotic_arrest_deficient_like_1	6:66535390-66547220	5	0	0.94	0.42	0.927112	1.86338	1.34869
Spc25	SPC25_NDC80_kinetochore_complex_component_homolog_S._cerevisiae_	2:69193895-69206194	5	0	0.55	0.18	0.299728	0.846394	0.482539
Ercc6l	excision_repair_cross_complementing_rodent_repair_deficiency_complementation_group_6_like	X:102141716-102157091	5	0	1.62	0.74	0.297185	1.92014	1.03677
Plvap	plasmalemma_vesicle_associated_protein	8:71497754-71511769	5	0	0.74	0.21	0.77076	1.51025	0.978515
Zwilch	zwilch_kinetochore_protein	9:64137144-64173104	5	0	0.31	0.05	0.207177	0.513624	0.253904
Dscc1	defective_in_sister_chromatid_cohesion_1_homolog_S._cerevisiae_	15:55076099-55090491	5	0	0.19	0.03	0.0524638	0.24497	0.0859377
Bub1b	budding_uninhibited_by_benzimidazoles_1_homolog_beta_S._cerevisiae_	2:118598211-118641591	5	0	1.46	0.4	0.499836	1.96247	0.904037
Gm15050	predicted_gene_15050	6:52172881-52174059	2	0	-0.79	-0.36	1.54246	0.750794	1.18392
Ccdc28a	coiled_coil_domain_containing_28A	10:18213676-18234998	2	0	-0.62	-0.29	1.68169	1.0585	1.39313
Ccnd1	cyclin_D1	7:144929931-144939869	5	0	6.54	0.92	11.2954	17.8363	12.215
Eme1	essential_meiotic_endonuclease_1_homolog_1_S._pombe_	11:94644996-94653964	5	0	0.29	0.11	0.109418	0.402744	0.224208
Pttg1	pituitary_tumor_transforming_gene_1	11:43420250-43426251	5	0	0.16	0	0.222231	0.385086	0.217701
Enpp2	ectonucleotide_pyrophosphatase_phosphodiesterase_2	15:54838898-54920146	2	0	-118.47	-55.24	301.817	183.343	246.572
Nusap1	nucleolar_and_spindle_associated_protein_1	2:119618298-119651244	5	0	0.31	0.07	0.305057	0.618654	0.377712
Kntc1	kinetochore_associated_1	5:123749716-123821593	5	0	0.56	0.24	0.149022	0.706207	0.388845
Ccdc163	coiled_coil_domain_containing_163	4:116708509-116751206	5	0	0.1	0.03	0.148518	0.247634	0.182109
Cmtr2	cap_methyltransferase_2	8:110215665-110224486	5	0	1.08	0.42	2.09191	3.17461	2.51477
Wnt5b	wingless_type_MMTV_integration_site_family_member_5B	6:119432531-119544347	5	0	0.04	0.02	0.00463802	0.0453374	0.0198028
2700094K13Rik	RIKEN_cDNA_2700094K13_gene	2:84669215-84670770	5	0	1.22	0.32	1.43374	2.65634	1.75103
Slc39a1-ps	solute_carrier_family_39_zinc_transporter_member_1_pseudogene	2:30159398-30160366	5	0	1.26	0.57	1.93787	3.20131	2.50535
Camkmt	calmodulin_lysine_N_methyltransferase	17:85090726-85458139	2	0	-0.8	-0.15	2.06884	1.2724	1.91501
Gm28379	predicted_gene_28379	9:66417746-66448496	5	0	0.08	-0.01	0.00758081	0.0890977	0
Ccne1	cyclin_E1	7:38097984-38107534	5	0	2.11	0.79	3.85079	5.96098	4.64066
Fancd2	Fanconi_anemia_complementation_group_D2	6:113531682-113597017	5	0	0.2	0.08	0.124726	0.323651	0.205237
Fam185a	family_with_sequence_similarity_185_member_A	5:21424958-21482124	2	0	-0.72	-0.35	1.74248	1.01887	1.39699
Rell2	RELT_like_2	18:37955079-37959179	2	0	-0.02	0	0.0285897	0.00626335	0.0322736
Ube2v1	ubiquitin_conjugating_enzyme_E2_variant_1	2:167607638-167632095	5	0	0.1	0.02	0.057571	0.154162	0.0823254
Gm29100	predicted_gene_29100	1:91798528-91802937	5	0	0.2	0.08	0.120808	0.316595	0.199434
Gm18342	predicted_gene_18342	1:85067394-85080236	5	0	0.69	0.21	0.502046	1.19528	0.714101
Slc1a7	solute_carrier_family_1_glutamate_transporter_member_7	4:107968332-108013532	5	0	0.06	0.03	0.0148899	0.0742013	0.0415127
5430400D12Rik	RIKEN_cDNA_5430400D12_gene	7:79920723-79922521	2	0	-0.12	-0.05	0.130879	0.0131713	0.079758
Efnb2	ephrin_B2	8:8617434-8660773	5	0	0.78	-0.08	0.585311	1.37031	0.500526
Ccnb2	cyclin_B2	9:70407689-70421554	5	0	0.62	0	0.520892	1.13631	0.523987
Ccnb1	cyclin_B1	13:100778650-100786570	5	0	0.49	0.09	0.403634	0.895421	0.491104
Clspn	claspin	4:126556935-126593903	5	0	0.63	0.18	0.145501	0.772335	0.329331
Ect2	ect2_oncogene	3:27097222-27153878	5	0	0.44	0.19	0.171553	0.607304	0.361461
Fam83c	family_with_sequence_similarity_83_member_C	2:155827548-155834854	5	0	0.23	0.1	0	0.231095	0.102144
B230217C12Rik	RIKEN_cDNA_B230217C12_gene	11:97840780-97844099	5	0	0.13	0.03	0.21775	0.349703	0.244872
Rap1gap2	RAP1_GTPase_activating_protein_2	11:74383356-74590186	5	0	1.2	0.56	1.6654	2.86288	2.22527
Gm42566	predicted_gene_42566	5:64564177-64564819	5	0	1.84	0.16	2.72976	4.57083	2.89279
Stil	Scl_Tal1_interrupting_locus	4:115000159-115043196	5	0	0.48	0.14	0.247805	0.727966	0.390321
Dennd4b	DENN_MADD_domain_containing_4B	3:90265185-90280669	2	0	-0.39	-0.1	1.06567	0.678355	0.966909
Ube2c	ubiquitin_conjugating_enzyme_E2C	2:164769898-164778822	5	0	0.39	-0.37	1.54403	1.93259	1.17452
Mterf1b	mitochondrial_transcription_termination_factor_1b	5:4192367-4197651	2	0	-0.95	-0.46	2.10278	1.14984	1.64518
Kif18a	kinesin_family_member_18A	2:109280738-109341747	5	0	0.14	0.02	0.126015	0.266468	0.149889
Kif18b	kinesin_family_member_18B	11:102905529-102925124	5	0	0.45	0.15	0.142719	0.597163	0.290465
Trpv4	transient_receptor_potential_cation_channel_subfamily_V_member_4	5:114622152-114658421	5	0	0.04	0.01	0.0242183	0.0689284	0.029335
AC133103.1	-	GL456211.1:167446-196478	5	0	0.36	0.11	0.22928	0.590495	0.338244
1110019D14Rik	RIKEN_cDNA_1110019D14_gene	6:13871526-14044385	2	0	-1.65	-0.72	3.51379	1.86029	2.79382
Cxcl9	chemokine_C_X_C_motif_ligand_9	5:92321347-92328079	5	0	18.7	9.32	0.128806	18.8306	9.45321
Dyrk3	dual_specificity_tyrosine_Y_phosphorylation_regulated_kinase_3	1:131127455-131138340	5	0	0.2	0.09	0.168698	0.369663	0.260222
Chtf18	CTF18_chromosome_transmission_fidelity_factor_18	17:25718926-25727419	5	0	0.44	0.12	0.340812	0.785492	0.462969
Elavl3	ELAV_embryonic_lethal_abnormal_vision_Drosophila_like_3_Hu_antigen_C_	9:22015005-22052023	2	0	-0.08	-0.02	0.0865821	0.00957059	0.0712403
Lmnb1	lamin_B1	18:56707813-56753424	5	0	2.82	1.32	1.09197	3.91496	2.41177
Rpgr	retinitis_pigmentosa_GTPase_regulator	X:10073621-10216920	2	0	-0.12	-0.05	0.336514	0.219975	0.282609
Dbp	D_site_albumin_promoter_binding_protein	7:45705088-45710155	2	0	-2.76	-0.66	7.35384	4.58988	6.69197
Sgol1	shugoshin_like_1_S._pombe_	17:53674786-53689333	5	0	0.57	0.2	0.232026	0.798777	0.427935
Gdap1l1	ganglioside_induced_differentiation_associated_protein_1_like_1	2:163438476-163455324	5	0	0.09	0.04	0.0751843	0.161337	0.110668
Mybl2	myeloblastosis_oncogene_like_2	2:163054687-163084688	5	0	0.92	0.29	0.229815	1.15474	0.519922
Topbp1	topoisomerase_DNA_II_binding_protein_1	9:103305215-103350428	5	0	2.15	1.04	2.55722	4.71057	3.59733
Mybl1	myeloblastosis_oncogene_like_1	1:9667415-9700209	5	0	0.18	0.03	0.255933	0.438778	0.282592
Pole	polymerase_DNA_directed_epsilon	5:110286306-110337474	5	0	0.47	0.08	0.377488	0.847258	0.458533
Srgn	serglycin	10:62493833-62527451	5	0	0.08	0.01	0.00580766	0.0817968	0.0171522
Ckap2	cytoskeleton_associated_protein_2	8:22168152-22185819	5	0	1.6	0.24	0.779981	2.38089	1.01872
Hunk	hormonally_upregulated_Neu_associated_kinase	16:90386397-90499553	5	0	0.03	-0.03	0.0389364	0.0716942	0.0138535
Mastl	microtubule_associated_serine_threonine_kinase_like	2:23115606-23156024	5	0	0.5	0.09	0.320953	0.82209	0.409264
Dck	deoxycytidine_kinase	5:88764996-88783281	5	0	0.77	0.09	1.52028	2.2948	1.61523
Ccna2	cyclin_A2	3:36564865-36572150	5	0	1	0.2	0.346419	1.3457	0.549884
Acox2	acyl_Coenzyme_A_oxidase_2_branched_chain	14:8225511-8259353	2	0	-2.45	-0.43	4.24409	1.79704	3.80942
Nav3	neuron_navigator_3	10:109682660-110456204	5	0	0.65	0.29	1.20231	1.85244	1.49553
Vgf	VGF_nerve_growth_factor_inducible	5:137026392-137033351	5	0	0.07	0.03	0.00831978	0.0802929	0.0341715
Gm10778	predicted_gene_10778	10:81649059-81667361	5	0	0.16	0.07	0.218008	0.379899	0.290815
Cdh17	cadherin_17	4:11758147-11817895	5	0	0.09	0.04	0.00470369	0.0940598	0.0462233
Fam169a	family_with_sequence_similarity_169_member_A	13:97067287-97129521	5	0	0.1	0.03	0.0163215	0.120985	0.0447825
Aurkb	aurora_kinase_B	11:69045647-69051664	5	0	0.8	0.28	0.287371	1.08305	0.570921
Aurka	aurora_kinase_A	2:172356190-172370535	5	0	0.84	0.16	0.600259	1.44092	0.763973
BC030867	cDNA_sequence_BC030867	11:102248882-102265187	5	0	0.3	0.08	0.097273	0.392584	0.179612
Slfn10-ps	schlafen_10_pseudogene	11:83028130-83040042	5	0	0.06	0.03	0.0137809	0.07427	0.0418227
Pold1	polymerase_DNA_directed_delta_1_catalytic_subunit	7:44532746-44548849	5	0	1.21	0.58	1.25977	2.47373	1.83612
Gng8	guanine_nucleotide_binding_protein_G_protein_gamma_8	7:16891786-16895436	5	0	0.5	0.22	0.320966	0.820656	0.536079
Gm12603	predicted_gene_12603	4:89050308-89084614	5	0	0.47	0.04	0.0436135	0.514423	0.088023
Bub1	budding_uninhibited_by_benzimidazoles_1_homolog_S._cerevisiae_	2:127801122-127831865	5	0	1.05	0.41	0.115404	1.16791	0.523772
Polq	polymerase_DNA_directed_theta	16:37011786-37095417	5	0	0.13	0.01	0.0870027	0.221569	0.092245
S100g	S100_calcium_binding_protein_G	X:162961992-162964599	5	0	10.59	2.2	1.45428	12.0469	3.65633
1600002K03Rik	RIKEN_cDNA_1600002K03_gene	10:80172944-80175146	5	0	2.93	0.23	5.26006	8.18547	5.48606
Pla2g2e	phospholipase_A2_group_IIE	4:138877942-138882817	5	0	3.07	1.03	2.39843	5.47036	3.42707
Rrm2	ribonucleotide_reductase_M2	12:24708241-24714146	5	0	3.79	0.67	1.1901	4.97714	1.85704
Pde6h	phosphodiesterase_6H_cGMP_specific_cone_gamma	6:136923832-136968865	5	0	0.03	0.01	0.00865789	0.0376893	0.0182538
Gm29170	predicted_gene_29170	1:143777642-143781307	5	0	0.15	0.02	0.208568	0.361652	0.225843
Shcbp1	Shc_SH2_domain_binding_protein_1	8:4735980-4779534	5	0	0.98	0.43	0.508703	1.49308	0.937545
Ticrr	TOPBP1_interacting_checkpoint_and_replication_regulator	7:79660196-79698148	5	0	0.19	0.09	0.0521204	0.242395	0.140277
Gm2115	predicted_gene_2115	7:84528975-84578337	5	0	2.44	1.09	3.66066	6.10118	4.75249
Pole2	polymerase_DNA_directed_epsilon_2_p59_subunit_	12:69201779-69228190	5	0	2.4	1.17	0.725413	3.12084	1.89656
Ccdc171	coiled_coil_domain_containing_171	4:83525545-83864670	5	0	0.15	0.07	0.20845	0.353533	0.277129
