# Supplementary material for: Enhanced expression of Survivin has distinct roles in adipocyte homeostasis
Source: Cell Death Dis. 2017 Jan 5;8(1):e2533–. doi: 10.1038/cddis.2016.439 (PMC5386358; doi:10.1038/cddis.2016.439)
Supplement: Supplementary Information [file cddis2016439x7.xls]

## Sheet: K-core
AccID	K-core
2810417H13Rik	10
Ccnb1	10
Chaf1a	10
Dlgap1	10
Dnmt1	10
Dscc1	10
Dyrk3	10
Ercc6l	10
Hells	10
Kif15	10
Kif4	10
Mad2l1	10
Mastl	10
Neil3	10
Nek2	10
Nespas	10
Oip5	10
Pkn3	10
Pole	10
Rad51	10
Rrm2	10
Slc1a7	10
Casc5	9
Ccl3	9
Cdc6	9
Cep55	9
Dlgap5	9
Dtl	9
Ect2	9
Epb41l5	9
Fanca	9
Fancd2	9
Fignl1	9
G2e3	9
Gng8	9
Haus8	9
Kif14	9
Kif18a	9
Kif20b	9
Kifc1	9
Kntc1	9
Mcm5	9
Mis18bp1	9
Ncapg	9
Nuf2	9
Orc1	9
Rarb	9
Skp2	9
Txnip	9
Uhrf1	9
Aurkb	8
Bub1	8
Ccne1	8
Cdca5	8
Cenpi	8
Cenpn	8
Cep152	8
Chek1	8
Eme1	8
Exo1	8
Fbxo5	8
Foxm1	8
Gmnn	8
Gtse1	8
H2-Q7	8
Hus1	8
Incenp	8
Iqgap3	8
Kif18b	8
Kif22	8
Kif23	8
Lck	8
Mcm4	8
Mms22l	8
Ndc80	8
Nsl1	8
Pde1b	8
Pde6h	8
Pla2g2e	8
Prc1	8
Rad54l	8
Rad9a	8
Rpa2	8
Sgol1	8
Slc38a1	8
Smc2	8
Spc25	8
Ticrr	8
Top2a	8
Wnt5b	8
Atad5	7
Mgmt	7
Mybl2	7
Pf4	7
Adcy4	6
Ddx11	6
E2f7	6
Gins2	6
Mcm10	6
Pold1	6
Pole2	6
Stmn1	6
Topbp1	6
Tyms	6
Aurka	5
Blm	5
Ccna2	5
Cenpe	5
Cenpf	5
Cenph	5
Cit	5
Clspn	5
Cxcl9	5
Fam64a	5
Knstrn	5
Mki67	5
Plk4	5
Rad51ap1	5
Sass6	5
Spc24	5
Bub1b	4
Cdca8	4
Chtf18	4
Espl1	4
Ncaph	4
Ccnd1	3
Ckap2	3
Dhfr	3
E2f8	3
Kif20a	3
Mybl1	3
Plk1	3
Suv39h2	3
Zwilch	3
Aspm	2
Bard1	2
Bnc1	2
Ccnb2	2
Cdc20	2
Kif11	2
Kif2c	2
Kifc5b	2
Nme1	2
Nusap1	2
Pbk	2
Polq	2
Racgap1	2
Ska3	2
Ttk	2
Cdca2	1
Dck	1
Gstt1	1
Parpbp	1
Pttg1	1
Trpv4	1
Upb1	1
